# Supplementary material for: Synthesis and Decontamination Effect on Chemical and Biological Agents of Benzoxonium-Like Salts
Source: Toxics. 2021 Sep 15;9(9):222. doi: 10.3390/toxics9090222 (PMC8469817; doi:10.3390/toxics9090222)
Supplement: Supplementary file 1 [file toxics-09-00222-s001.zip]

Archive with 1 entries (1 files):
- toxics-1338237-supplementary.pdf
